# Supplementary material for: A Wide-Range-Response Piezoresistive–Capacitive Dual-Sensing Breathable Sensor with Spherical-Shell Network of MWCNTs for Motion Detection and Language Assistance
Source: Nanomaterials (Basel). 2023 Feb 24;13(5):843. doi: 10.3390/nano13050843 (PMC10005261; doi:10.3390/nano13050843)
Supplement: Supplementary file 1 [file nanomaterials-13-00843-s001.zip]

Archive with 1 entries (1 files):
- nanomaterials-2192531-supplementary.pdf
